# Supplementary material for: Metabolite Profiling of Hydroponic Lettuce Roots Affected by Nutrient Solution Flow: Insights from Comprehensive Analysis Using Widely Targeted Metabolomics and MALDI Mass Spectrometry Imaging Approaches
Source: Int J Mol Sci. 2024 Sep 21;25(18):10155. doi: 10.3390/ijms251810155 (PMC11432021; doi:10.3390/ijms251810155)
Supplement: Supplementary file 1 [file ijms-25-10155-s001.zip]

Archive with 4 entries (4 files):
- Figure S1 Differential expression heatmap of eight metabolites.tif
- Figure S2 Co-localization analysis spatial distribution map of seven metabolites.tif
- Figure S3 Differential expression heatmap of 17 metabolites.tif
- Table S1. The characteristic metabolites information table of the corresponding region under different nutrient solution flow rate..pdf
